# Supplementary material for: The persistence potential of transferable plasmids
Source: Nat Commun. 2020 Nov 4;11:5589. doi: 10.1038/s41467-020-19368-7 (PMC7642394; doi:10.1038/s41467-020-19368-7)
Supplement: Supplementary file 4 — Source Data [file 41467_2020_19368_MOESM4_ESM.xlsx]

## Sheet: sheet 1
	Table 1: the population dynamics of the 7 engineered communities that transfer single plasmid (Figure 4a, supplementary figure S4b-h
day 0	communities	labels	percentages
	strain X	GFP+	94.2
	strain B	GFP+	14.5
	strain R	GFP+	95.3
	strain X + B	BFP+	48.4
		GFP+	73.4
	strain X + R	dTomato+	64
		GFP+	96.4
	strain B + R	BFP+	51.3
		dTomato+	40
		GFP+	67.2
	strain B + R	BFP+	42.3
		dTomato+	35.1
		GFP+	86.3
			dilution ratios
day 1	communities	labels	1000			10000			100000			1000000
	strain X	GFP+	58.7	84.6	83.7	82.1	83.1	85.5	78.4	76.6	72.1	74.5	69.4	66.8
	strain B	GFP+	5.93	5.12	5.12	3.78	3.38	3.54	2.97	3.27	2.75	0.61	0.48	1.05
	strain R	GFP+	89.3	90.4	91.3	92.9	92.8	93	91.7	90	91.8	88.9	85.9	90.3
	strain X + B	BFP+	30.7	34.5	31	33.5	33.9	32.7	30	28	35.8	18.9	27.2	34.5
		GFP+	67	71.4	69.7	70.4	70.9	67.2	69.2	69.9	72.6	68.3	65.5	67
	strain X + R	dTomato+	59.7	61.2	61.4	72.1	66.3	72.1	64.2	73.2	66.3	51.4	57.3	55
		GFP+	86.1	87.4	87.8	93.2	89.8	94.3	88.6	93.4	88.1	79.8	82.2	80.3
	strain B + R	BFP+	59.7682	59.1854	62.2549	66.3333	62.5421	63.2269	62.8717	62.9567	60.3944	56.8142	58.1916	58.0444
		dTomato+	28.394	24.0901	29.085	26.75	27.6094	27.7641	26.4231	26.5081	29.8274	24.9558	20.5909	22.2222
		GFP+	79.4	72.5	80.4	81.1	79.6	84.7	77.4	77.2	78.1	66.9	62.7	67.3
	strain B + R	BFP+	46.3293	45.6661	51.085	53.0045	50.7706	47.489	50.4986	50.1444	52.0399	43.9472	40.9719	38.0352
		dTomato+	16.8592	18.3648	19.8925	20.6278	19.9822	19.2178	20.0535	14.9165	19.407	15.1447	16.7171	12.5762
		GFP+	77.4	78	79.7	83.4	80.8	82.4	80.7	80.4	83.9	75.2	72.6	74.1
			dilution ratios
day 2	communities	labels	1000			10000			100000			1000000
	strain X	GFP+	65.1	70.2	86.3	87	94.8	87	83.3	80.2	81.2	85.8	78.3	81
	strain B	GFP+	2.56	5.47	6.94	5.37	4.82	6.73	5.5	7.89	5.21	0.66	0.84	1.14
	strain R	GFP+	75.3	94.2	96.3	92.5	94.2	97.6	98.6	92.9	95.5	93.2	93.6	93.2
	strain X + B	BFP+	18.7	49.2	36.5	7.44	11.4	12.4	44.6	62.2	37.7	1.93	16.1	7.54
		GFP+	49	77.2	81.6	87.1	88.8	87.6	87.4	92.2	93.7	48.5	80.4	89
	strain X + R	dTomato+	46.9	65	64.9	35.9	35.8	31.8	80.8	70.3	53.4	25.5	18.6	2.2
		GFP+	68.1	92.9	93.8	90.6	90	90.9	98.2	92.9	92.6	89.9	88.6	78
	strain B + R	BFP+	65.2863	51.1661	67.8515	60.8536	66.3846	59.8837	68.5096	65.7291	67.1296	55.7823	73.4584	0
		dTomato+	20.9692	46.2898	27.4803	37.0861	31.0769	37.718	27.0913	32.7461	30.5556	32.8231	0.247456	0.041
		GFP+	77.8	76.9	92.4	82.2	84.4	83.5	85.2	89.2	86.9	47.8	35.2	0
	strain B + R	BFP+	32.1377	50.6849	54.2629	42.0958	36.5536	27.854	47.4969	48.2824	51.116	5.37709	18.8788	7.09
		dTomato+	12.7484	25.5137	20.4263	14.2548	11.8076	11.9084	13.6752	12.014	15.9565	2.99282	4.57607	0.046
		GFP+	70.3	92	89.3	88.2	88.2	87.7	88.7	88.2	85	73.9	82.3	59.2
			dilution ratios
day 3	communities	labels	1000			10000			100000			1000000
	strain X	GFP+	95.5	95	93.8	93.9	94.3	94.6	83.5	85.3	87.8	91	74.8	81.7
	strain B	GFP+	0.84	0.62	0.8	0.8	0.68	1.04	0.72	0.37	1.54	0.19	0.7	0.34
	strain R	GFP+	89.2	94.6	90.1	85.6	86.8	85.9	89.8	84.2	91.6	55.6	83.6	90.1
	strain X + B	BFP+	25.9	23.8	25.8	5.17	6.77	10.5	22	27.5	0.014	0	17.6	2.92
		GFP+	91.3	93.5	90.5	94.5	94.8	94.2	84.8	81.6	0	78	81.9	80.4
	strain X + R	dTomato+	49	46	44.4	32.4	33.8	20	56.5	63.7	54.4	0.064	0.032	0.16
		GFP+	93.4	94	93.4	93.9	94.2	93.3	89.5	90.2	92.3	93	85.3	80.9
	strain B + R	BFP+	66.6106	56.8238	61.1111	55.3859	51.6428	51.398	67.9505	64.4152	60.1432	47.5207	10.1198	0
		dTomato+	21.8251	30.1075	21.7448	24.5971	27.3799	31.3322	11.4713	24.9094	29.3556	33.1405	0.0329927	0.014
		GFP+	82.4	79	80.6	76.8	71.2	72.3	78.6	90	84.4	69.9	0	0
	strain B + R	BFP+	32.059	26.5515	31.2616	24.1983	26.5761	8.79634	33.3205	46.7334	38.9292	0.023	0	3.65542
		dTomato+	15.0265	10.6746	21.1503	9.91254	9.67022	4.79078	9.75211	3.51187	20.5989	1.31	0.012	0.114982
		GFP+	93	91.8	88.2	88.7	93.9	92.9	88.4	90.3	85.9	81.6	0	51.9
			dilution ratios
day 4	communities	labels	1000			10000			100000			1000000
	strain X	GFP+	75.1	73.8	82.5	82.4	67.7	66	45.8	49.8	43.5	51.3	33.8	54.7
	strain B	GFP+	2.6	3.63	7.88	2.3	2.03	1.79	0.83	1.15	1.57	0.37	0.23	0.97
	strain R	GFP+	88.7	85.6	83.6	77.5	74	72	64.2	64.6	71.8	32.1	31.9	68.2
	strain X + B	BFP+	11	5.95	10.7	0.72	1.98	2.5	5.55	8.6	9.42	0.16	4.34	0.055
		GFP+	81.2	70.2	76.1	78.1	69.4	65.5	72.4	59.5	58.7	34.9	51.5	41
	strain X + R	dTomato+	34.5	25.4	30.7	7.33	5.28	2.69	29.3	37.6	28.8	0.042	0.18	0.025
		GFP+	78.1	74.7	79.8	66.7	86.3	63.6	77.8	61.1	67	82.2	62.1	18.5
	strain B + R	BFP+	62.3993	53.4396	67.7305	50.5306	51.0586	41.2195	67.058	64.2794	67.6496	22.9186	7.12	0
		dTomato+	17.6813	32.4664	17.3316	37.7143	38.7622	46.0976	15.5701	18.9744	21.3703	20.2058	0.011	0.014
		GFP+	81.4	68.1	75.6	59.9	55.5	46.7	56.7	72.9	68	20.6	0.14	0.027
	strain B + R	BFP+	24.914	15.8711	25.502	9.31065	11.4402	0.73	13.8837	20.7123	24.9246	0.022	0	0.035
		dTomato+	7.0172	2.69491	10.7188	4.5857	4.01551	0.95	6.84769	2.55671	9.55947	0.24	0.067	0.06
		GFP+	81.6	76.2	74.8	62.4	63.5	63.8	55.9	61	58.8	44.2	0	9.25
			dilution ratios
day 5	communities	labels	1000			10000			100000			1000000
	strain X	GFP+	67.7	69.5	80.9	63	62.5	62.2	37.4	52.6	51.7	36.9	24.2	41.8
	strain B	GFP+	2.43	4.16	10.6	2.53	1.25	2.05	1	2.15	2.05	0.085	0	0.075
	strain R	GFP+	80.5	82.7	80.6	70.4	70.6	72.9	64.8	49.5	58.8	23.9	35.2	88.9
	strain X + B	BFP+	6.86	3.93	6.77	0.073	0.58	2.34	3.38	1.66	6.43	0	0.97	0
		GFP+	75.2	73	73.9	74.5	66.1	67.4	76.1	49	46.9	16	50.8	40.6
	strain X + R	dTomato+	18.5	18.2	19.7	1.81	2.69	0.83	9.89	18.8	10.9	0	0	0
		GFP+	74.5	71.1	75.1	73.4	64.3	64.2	80.1	48.7	43.9	86	40.3	19.9
	strain B + R	BFP+	62.0004	67.517	77.7679	49.018	48.3951	51.098	80.1843	75.0569	65.402	50.4913	5.1	0
		dTomato+	13.3327	29.5068	19.0893	48.7725	48.5597	45.1014	15.2719	19.1625	29.991	42.2555	0.13	0
		GFP+	72.8	65.8	72.1	50.1	43.5	47.1	52.3	58.1	35.7	16.7	0	0
	strain B + R	BFP+	15.1884	12.0407	19.6446	6.46642	3.61566	0.35	14.1013	10.9552	19.5493	0.026	0	0
		dTomato+	4.12597	2.46605	8.34156	4.3808	0.716735	0.56	5.14399	0.791509	6.33524	0.13	0.047	0.055
		GFP+	70.3	72.3	71.3	65.9	58.6	67.5	48.2	50.5	55.1	34.5	0	8.94
			dilution ratios
day 6	communities	labels	1000			10000			100000			1000000
	strain X	GFP+	62.3	65.3	83.5	54.7	51.1	51.7	23.5	39.8	47.7	25.4	15.1	39.6
	strain B	GFP+	1.46	2.09	8.84	1.55	1.11	1.86	1.42	1.35	1.49	0.37	0.56	0.26
	strain R	GFP+	72.9	76.1	73.8	57.1	60.6	67.7	56.3	39.1	51	17.4	41.1	95.9
	strain X + B	BFP+	4.12	2.2	4.17	0.016	0	0.96	0.3	0.11	4.42	0	3.33	0
		GFP+	68.9	69.9	65.4	59.7	57.2	64.9	72	57.3	47.1	27.7	61.6	30.2
	strain X + R	dTomato+	15.1	13.2	17.7	1.19	2.03	1.34	1.63	16.9	8.02	0	0	0
		GFP+	68.7	63	69	63.3	56.3	57.9	79.2	42	38.5	83.8	32.2	17.7
	strain B + R	BFP+	66.4279	70.9565	79.7333	53.4062	55.2066	54.4389	84.8951	73.0868	57.3541	48.199	1.06	0
		dTomato+	16.0698	26	18.7733	44.0706	42.1488	43.3836	11.9907	24.3336	41.6342	49.0566	0	0.04
		GFP+	81.3	62.7	70.5	46.5	44.9	44.1	37.3	57.7	35.8	16.3	0.036	0
	strain B + R	BFP+	17.264	12.9003	18.5758	4.49326	3.84	0.088	10.7232	4.78665	13.7485	0	0	0
		dTomato+	3.46476	2.06525	4.97868	4.64304	0.36	0.073	2.32419	0.258873	4.91444	0	0.1	0
		GFP+	70.5	68.3	68	67.1	50.8	72.4	37.8	47.3	40.1	27.7	0	0.41
			dilution ratios
day 7	communities	labels	1000			10000			100000			1000000
	strain X	GFP+	80.1	81.8	92	73.3	65.3	63.6	25.5	43.7	48.1	3.66	20.5	40
	strain B	GFP+	1.55	1.41	12	1.1	1.54	1.61	0.71	0.48	0.82	0	0.24	0.55
	strain R	GFP+	80.6	80.7	80.4	67	65	66.3	50.5	48.5	53.3	5.94	26.9	95.2
	strain X + B	BFP+	6.89	3.44	5.56	0.16	0.076	1.58	0.023	0.12	4.45	0.015	2.19	0
		GFP+	87.5	87.6	85.6	73.3	72.8	80.4	76.8	52.5	47.2	31.4	67.4	30.6
	strain X + R	dTomato+	22.4	18.7	23.9	1.43	2.31	2.1	0.33	20.4	9.1	0	0.041	0
		GFP+	82.3	76	85	75.6	68.1	69.7	71.7	39.8	41.8	69.1	36.4	8.79
	strain B + R	BFP+	61.7572	69.2436	72.1217	53.5958	53.5552	45.9289	81.5247	69.8488	39.5018	46.2664	0	0
		dTomato+	14.0224	24.4805	23.7253	42.5435	41.6793	46.0079	9.82551	27.852	59.7153	51.6551	0.013	0.045
		GFP+	81.4	74.5	78.7	60.1	58.6	49.5	34.8	61.5	24.8	16.6	0	0
	strain B + R	BFP+	24.573	20.797	27.1148	2.26812	3.68156	0.27	17.7877	2.28443	14.8284	0	0	0
		dTomato+	4.93632	3.3406	7.68855	1.49842	0.391953	0.41	1.78376	0.524869	5.99466	0.15	0.04	0
		GFP+	84.3	80.9	83.9	88.2	64.3	85.4	47.1	67.4	40.2	20.4	0	0
			dilution ratios
day 8	communities	labels	1000			10000			100000			1000000
	strain X	GFP+	83.5	85.6	90	76.7	66.8	75.6	14.2	37.7	47.1	6.09	7.41	32.2
	strain B	GFP+	1.6	2.69	6.47	1.17	1.34	2.25	1.45	1.89	2.05	1.39	2.13	1.3
	strain R	GFP+	86.1	85	80.8	66.8	62.3	65.1	43.5	38.7	43.2	4.23	14.3	89
	strain X + B	BFP+	5.87	3.16	4.52	0.35	0.027	0.53	0	0.24	4.12	0.01	1.6	0
		GFP+	89.6	88.4	78.2	72.5	67.5	79.5	54.9	37.1	38	21.9	67	20.7
	strain X + R	dTomato+	16.8	10.9	19.1	1.63	0.79	0.58	0.12	16	7.85	0.01	0.019	0.00966
		GFP+	81.7	69.2	80.4	77.8	65.1	75.5	60.7	23.4	28.9	81.4	21.9	5.78
	strain B + R	BFP+	59.0286	24.1707	23.2085	43.6418	36.1538	51.7742	8.09475	28.0031	70.6856	48.0474	0.89	1.20742
		dTomato+	12.1802	73.0274	71.5798	48.9842	57.3077	35	81.535	67.5314	26.7297	49.0934	1.51	1.14745
		GFP+	84.7	75.2	74.6	57.4	53.9	37.3	32.3	53.7	12.5	30.7	0.00984	0.032
	strain B + R	BFP+	19.7225	2.61353	69.5436	0.693348	0.287948	0.326912	1.21708	0.229954	5.0005	0.14	0.064	0.02
		dTomato+	4.39049	19.1096	18.1245	1.74236	3.85731	0.356904	14.6049	0.929814	14.1499	0.14	0.11	0.13
		GFP+	84.1	75.4	74	80.1	61.8	72.6	35.5	64.7	32	22	0.032	0.051
			dilution ratios
day 9	communities	labels	1000			10000			100000			1000000
	strain X	GFP+	75.7	82.5	91.1	82.5	68.3	73.1	8.73	33.9	40.4	4.75	5.25	33.7
	strain B	GFP+	2.24	1.21	4.45	0.25	1.18	1.52	1.12	1.41	2.45	0.95	1.83	1.01
	strain R	GFP+	80.7	76	82.3	63.1	63	64.8	35.1	30.9	37.9	2.94	12.2	86
	strain X + B	BFP+	3.77	3.14	4.22	0.05	0.15	0.34	0	0.059	4.82	0.027	0.18	0
		GFP+	83.6	85.4	86.6	73.6	68.8	82.6	45.2	37.5	37.4	10.6	70.7	15.4
	strain X + R	dTomato+	12.2	7.01	17.1	0.64	0.5	0.44	0.00812	15.2	5.12	0.00896	0	0.02
		GFP+	75.3	64.4	85.8	86.1	73.3	74.4	45.2	16.6	25	70.1	15.6	9.09
	strain B + R	BFP+	9.85994	25.4176	25.7087	6.73624	9.21305	9.14232	7.77715	29.0251	81.4397	45.2381	0.00968	0.32
		dTomato+	68.2775	73.0679	72.6636	85.5787	87.3321	84.8256	85.6983	68.0122	15.4553	50.5051	0.00968	0.43
		GFP+	84.7	82.7	84.1	49.6	61.8	37.1	24.9	54.9	6.06	21.1	0.00968	0
	strain B + R	BFP+	3.60727	3.24469	5.53633	0.596779	0.278947	0.178495	0.535754	0.12	2.87591	0.0649818	0.00871	0.179283
		dTomato+	15.0353	18.337	19.5255	0.816698	4.26819	0.388477	10.1413	0.33	14.8174	0.0469868	0.00871	0.00929914
		GFP+	84.5	83.3	83.6	87	64.1	76.5	20.8	61.4	23	18	0.017	0.093
			dilution ratios
day 10	communities	labels	1000			10000			100000			1000000
	strain X	GFP+	72.8	81.5	89.7	79.5	68.8	70.4	4.46	27.7	36.5	1.52	4.01	23.4
	strain B	GFP+	2.96	2.76	3.12	0.78	0.84	2.92	2.92	1.13	1.07	1.24	0.92	0.7
	strain R	GFP+	85.2	85.7	82.9	62.3	59.8	66.6	28.5	26.4	35.9	2.94	11.4	74.1
	strain X + B	BFP+	1.87	2.16	2.45	0	0.15	0.071	0.025	0.13	3.33	0.045	0.67	0
		GFP+	85.2	86.1	82.1	79.6	63.3	86.5	34.2	31.4	34	7.31	70.4	8.39
	strain X + R	dTomato+	6.32	2.25	13.5	0.25	0.33	0.43	0.015	12.4	3.08	0.055	0	0.00931
		GFP+	79.1	54.4	84	88.3	81.8	74.5	34.3	10.8	20.1	55	9.3	9.89
	strain B + R	BFP+	6.3308	26.3495	23.4762	9.32836	13.197	16.6819	5.82136	25.7074	92.0288	42.4982	0.37	0.83
		dTomato+	77.0913	70.2808	74.2926	84.4216	84.7584	78.2133	88.0148	68.4084	5.83602	53.8803	0.92	1.39
		GFP+	87.5	80.4	79.9	56.2	65.3	38.6	20.9	52	3.54	28.4	0.01	0
	strain B + R	BFP+	1.84483	1.67665	2.75037	0.319858	0.14	0.053	1.04885	0.358609	2.14143	0.036	0.24	0.2
		dTomato+	7.21978	14.1717	14.1006	1.11978	5.65	0.24	8.92019	0.198623	13.9442	0.072	0.03	0.045
		GFP+	86.8	75.6	82.1	85.6	62.9	71.2	16	54.9	17.2	16.8	0.03	0.1
			dilution ratios
day 11	communities	labels	1000			10000			100000			1000000
	strain X	GFP+	80.3	83.3	93.6	83.7	81.6	75.8	4.53	30.1	32.7	2.54	3.83	22.9
	strain B	GFP+	0.97	1.29	1.88	0.36	0.34	1.04	4.16	0.93	1.8	2.06	2.54	0.73
	strain R	GFP+	85.8	83.1	78.4	67.7	72.5	69.2	29.3	18.3	38.8	1.86	13.8	64.9
	strain X + B	BFP+	0.41	1.06	0.71	0.44	0.26	0.046	0.08	0.097	2.92	0.42	0.11	0.016
		GFP+	85.6	87.5	87.1	89.8	79.3	81.7	33.2	36.6	47.3	9.09	73	9.3
	strain X + R	dTomato+	7.12	1.37	13.6	0.57	0.34	0.18	0.029	13.2	5.14	0.2	0.034	0.00797
		GFP+	81.5	58.7	88.6	88.5	85.8	79.9	35.4	11	26.4	62.6	11.7	11.4
	strain B + R	BFP+	1.79381	26.9759	28.2234	12.4402	15.3775	10.5164	9.71689	32.382	95.0976	43.7047	1.04365	43.7047
		dTomato+	80.2878	72.0211	69.7901	86.4115	83.7937	82.6291	85.2055	65.069	2.14727	55.0428	3.67275	55.0428
		GFP+	89.6	84.4	87.1	81.3	67.2	29.7	28.4	54.3	1.02	48	0.14	48
	strain B + R	BFP+	1.10867	3.31382	2.58526	1.85987	0.237957	0.334916	1.31723	0.045	2.0713	0.25	0.587873	0.087
		dTomato+	5.86296	17.9482	10.8084	1.53007	2.52755	0.254936	9.90919	0.22	12.9655	0.12	0.0399168	0.016
		GFP+	83.6	86.2	83.7	89.9	79.3	70.1	19.8	56	18.9	20.3	0.016	0.024
			dilution ratios
day 12	communities	labels	1000			10000			100000			1000000
	strain X	GFP+	64.6	63.4	74.2	66.8	61.5	61.5	2.47	11.4	12.4	1.07	2.26	13.9
	strain B	GFP+	2.21	0.88	1.8	0.6	0.49	2.29	6.21	3.08	2.38	2.78	5.43	1.67
	strain R	GFP+	78.7	78.4	56	51.8	57.2	50.9	17.4	14.1	24.1	0.99	10.4	35.6
	strain X + B	BFP+	0.61	0.35	0.2	0.012	0	0.013	0.027	0	1.02	0.011	0	0
		GFP+	78.6	75.2	78.2	70.2	68.3	73.6	15.7	15.3	20.3	4.74	4.74	3.6
	strain X + R	dTomato+	2.13	0.27	4.72	0.22	0.1	0.18	0	6.83	2.91	0	0	0
		GFP+	67	44.1	69.3	70.9	71.4	54.2	11.7	5.17	10.3	29.3	4	5.55
	strain B + R	BFP+	1.01422	19.8384	23.1977	13.3397	4.17495	13.4974	5.85086	24.2973	94.832	42.3874	0.120975	0.198942
		dTomato+	60.4256	75.8503	74.288	82.8215	88.668	61.5772	89.2925	72.9402	0.775194	55.1108	1.03078	2.53826
		GFP+	87.8	72.9	74.6	50.9	47.3	12.7	17.4	40.3	1.46	35.1	0.01	0
	strain B + R	BFP+	0.53	1.69593	1.1022	0.095	0	0.0516156	0.179193	0.018	0.797378	0	0.1	0.12
		dTomato+	2.13	12.3105	4.74953	1.12	1.49	0.0606148	4.83876	0.19	8.04173	0.00975	0.27	0
		GFP+	75.6	70	72.2	74.5	55.7	47.4	11	31.4	7.33	9.26	0.01	0.01
			dilution ratios
day 13	communities	labels	1000			10000			100000			1000000
	strain X	GFP+	65.4	63.6	76.5	65.3	59.3	58.4	1.1	9.98	5.91	0.22	2.99	10.1
	strain B	GFP+	2.6	2.37	1.47	0.21	0.23	0.6	2.24	2.05	1.09	1.33	0.43	0.64
	strain R	GFP+	71.9	77.4	41.8	46.3	52.2	47.5	10.1	9.91	14.7	0.68	3.8	18.7
	strain X + B	BFP+	0.44	0.11	0	0	0	0.053	0	0	0.54	0.011	0	0
		GFP+	72.7	72.9	77.3	61.8	61.2	70.6	11.4	11.9	23.2	3.02	38.8	1.84
	strain X + R	dTomato+	1.27	0.16	3.12	0.1	0.063	0.02	0	5.3	1.38	0.011	0	0
		GFP+	60.3	39.4	63.1	71.7	72	55.6	13.3	3.45	8.18	24.1	2.46	2.42
	strain B + R	BFP+	0.389027	12.3784	19.8139	3.94867	15.279	11.1944	5.11641	19.0917	92.8086	38.5512	0.0109988	0
		dTomato+	49.7257	80.1802	74.9577	87.5617	75.3888	60.0749	85.7239	70.0943	0.165801	48.6261	0.18098	0.11
		GFP+	87.6	69.5	69.8	44.4	42.1	11.8	9.91	29.5	0.41	22.4	0	0
	strain B + R	BFP+	0.16	0.907731	0.398665	0.2	0	0.029	0	0	0.769077	0.029	0.01	0
		dTomato+	0.97	18.404	2.02852	0.21	0.51	0.086	3.37	0.00901	8.04035	0.029	0.1	0
		GFP+	73.2	72.5	67.1	72.5	55.6	39.3	5.41	18.3	4.14	7.99	0	0
			dilution ratios
day 14	communities	labels	1000			10000			100000			1000000
	strain X	GFP+	72.8	72.5	84.9	87.3	85.5	82.8	1.45	12.8	9.01	0.52	4.45	10.7
	strain B	GFP+	0.99	0.42	0.69	0.37	0.12	0.71	0.95	1.23	1.27	0.53	1.47	0.94
	strain R	GFP+	78.2	80.1	39.1	54.5	64.2	62.5	12.4	11.6	16.8	0.62	0.035	17.9
	strain X + B	BFP+	0.035	0.056	0	0.041	0.17	0.068	0.025	0.016	0.11	0.57	0.11	0.085
		GFP+	82.1	90.7	88.8	90.9	82.6	90.3	11.6	31.2	35.3	6.04	39.8	2.36
	strain X + R	dTomato+	1.59	0.1	1.95	0.32	0.24	0.41	0.061	8.13	0.19	0.17	0	0.16
		GFP+	65.9	49.9	68.1	87.9	91.9	70.4	9.37	3.44	9.7	44.3	4.05	3.11
	strain B + R	BFP+	0.133853	5.96789	18.2077	6.45793	10.9932	11.6381	4.23214	24.1423	97.1061	47.9487	0.00760942	0
		dTomato+	46.4589	92.1624	79.062	91.7808	80.4243	69.0688	88.6243	72.8063	0.225526	50.8974	0.317586	0.87
		GFP+	92	75.8	77	51.5	42.9	10.4	7.98	46.2	0.57	32.1	0.053	0.035
	strain B + R	BFP+	0.0929712	0.458716	0.017	0.017	0.052	0.19	0.210829	0.0431569	0.957893	0.023	0.00795	0.032
		dTomato+	0.880727	37.1759	1.18	0.53	0.86	0.18	6.4258	0.217144	12.7919	0.039	0.00795	0.024
		GFP+	74.5	90.4	77.9	87.1	82.1	52.2	6.44	23.8	10.3	51.5	0.00795	0.21

## Sheet: sheet 2
		Table 2: the population dynamics of the two-species communities that transfer five plasmids (Figure 4a, supplementary figure S5c)
			percentages
day 0	plasmid	PCU1	10
		RP4	10
		R6K	10
		F'	10
		R388	10
	population	DH5alpha	50
			dilution ratios
			1000			10000			100000			1000000
day 1	plasmid	PCU1	0.0611247	0.101828	0.168766	0.157647	0.0790698	0.143182	0.137255	0.113111	0.119247	0.143187	0.0672043	0.162228
		RP4	5.37897e-05	8.61619e-05	7.30479e-05	7.76471e-05	7.44186e-05	0.000106818	8.49673e-05	9.2545e-05	0.000110879	0.000117783	0.000150538	0.000169492
		R6K	0.117359	0.151436	0.171285	0.108235	0.102326	0.111364	0.141612	0.113111	0.144351	0.138568	0.0752688	0.135593
		F'	0.855746	1.05222	0.869018	0.698824	0.846512	0.870455	0.88671	0.951157	0.797071	0.829099	0.943548	0.811138
		R388	0.0709046	0.0496084	0.153652	0.127059	0.0581395	0.125	0.124183	0.123393	0.0502092	0.101617	0.0645161	0.0799031
	population	DH5alpha	0.0220049	0.0261097	0.0251889	0.0282353	0.0348837	0.0181818	0.0152505	0.0154242	0.0230126	0.0230947	0.0134409	0.0145278
			dilution ratios
			1000			10000			100000			1000000
day 3	plasmid	PCU1	0.578431	0.324561	0.262136	0.320988	0.171271	0.144509	0.0660377	0.167116	0.0802676	0.0186335	0.0229885	0.0137931
		RP4	2.94118e-05	4.38596e-05	9.70874e-06	1.23457e-05	5.52486e-06	0	0	0	0	0	0	0
		R6K	0.647059	0.263158	0.242718	0.308642	0.132597	0.196532	0.0377358	0.167116	0.0802676	0.0310559	0.0229885	0.0344828
		F'	1.08824	0.859649	0.825243	0.814815	0.839779	1.10405	0.924528	0.77628	0.889632	0.869565	0.844828	0.944828
		R388	0.00294118	0.00438596	0.000291262	0.00123457	0.000552486	0.00578035	2.35849e-05	8.08625e-05	0.000334448	0	0	0
	population	DH5alpha	0.00980392	0.0263158	0.0194175	0.0123457	0.0276243	0.0231214	0.00943396	0.0188679	0.0401338	0.0186335	0.0287356	0.0206897
			dilution ratios
			1000			10000			100000			1000000
day 5	plasmid	PCU1	0.187215	0.395604	0.148	0.105769	0.112705	0.0978887	0.0186992	0.0144628	0.0150376	0.00206612	0.00153846	0.00925926
		RP4	0	0	0	0	0	0	0	0	0	0	0	0
		R6K	0.16895	0.461538	0.168	0.115385	0.10041	0.0902111	0.0211382	0.0206612	0.0325815	0.00413223	0.0021978	0.00740741
		F'	0.716895	1.05495	0.896	0.875	0.94877	0.823417	0.99187	0.956612	0.824561	0.873967	0.8	0.888889
		R388	0.000319635	0.0021978	0.0004	0.000480769	0.000409836	0.000191939	0	5.16529e-05	0.000250627	0	0	0
	population	DH5alpha	0.0228311	0.010989	0.028	0.0288462	0.0245902	0.0287908	0.00813008	0.018595	0.0150376	0.0165289	0.0241758	0.037037
			dilution ratios
			1000			10000			100000			1000000
day 7	plasmid	PCU1	0.212598	0.247619	0.177914	0.101911	0.25	0.0904523	0.0111111	0.00995025	0.0315315	0.000526316	0.000132743	0.000404624
		RP4	0	0	0	0	0	0	0	0	0	0	0	0
		R6K	0.244094	0.228571	0.165644	0.0764331	0.127941	0.100503	0.0277778	0.00895522	0.0315315	0.000701754	0.000265487	0.0017341
		F'	0.614173	0.72381	0.815951	0.72293	0.441176	0.884422	0.944444	0.81592	0.855856	0.885965	0.933628	0.716763
		R388	0.00787402	0.000952381	0.000184049	6.36943e-05	0.000294118	0.000100503	0	9.95025e-05	9.00901e-05	0	0	0
	population	DH5alpha	0.015748	0.0761905	0.0490798	0.0159236	0	0.0201005	0.0222222	0.0447761	0.0315315	0.0614035	0.0309735	0.0289017
			dilution ratios
			1000			10000			100000			1000000
day 9	plasmid	PCU1	0.0561798	0.119403	0.132075	0.0547945	0.0631579	0.0530303	0.0141844	0.00472441	0.0441989	0	0	0.00297297
		RP4	0	0	0	0	0	0	0	0	0	0	0	0
		R6K	0.179775	0.208955	0.0943396	0.0958904	0.0842105	0.0757576	0.0212766	0.015748	0.038674	0	0	0.00018018
		F'	0.786517	0.686567	0.745283	0.979452	0.694737	0.757576	0.985816	0.834646	1.0221	0.964286	0.750751	0.734234
		R388	0.0011236	0.0149254	0.000471698	0.000273973	0.00210526	0.000757576	0	0.00015748	0.000220994	0	0	0
	population	DH5alpha	0.0561798	0.0447761	0.0188679	0.0342466	0.0315789	0.030303	0.0780142	0.0629921	0.0441989	0.0357143	0.0510511	0.0405405
			dilution ratios
			1000			10000			100000			1000000
day 11	plasmid	PCU1	0.0666667	0.0495868	0.107692	0.0983607	0.0330357	0.0916667	0.0238095	0.00655738	0.0318471	0	0	0.00636364
		RP4	0	0	0	0	0	0	0	0	0	0	0	0
		R6K	0.0909091	0.0909091	0.101538	0.0491803	0.0892857	0.0833333	0.047619	0.00295082	0.0700637	0	0	0.00636364
		F'	0.772727	0.528926	0.784615	0.598361	0.598214	0.766667	0.904762	0.793443	0.783439	0.925234	0.779935	0.941818
		R388	0.00151515	0.000578512	0.000923077	0.000409836	0.000892857	0.000333333	0	0.000163934	0	0	0	0
	population	DH5alpha	0.030303	0.0330579	0.0461538	0.0245902	0.0446429	0.00833333	0.0357143	0.0295082	0.0382166	0.0186916	0.0485437	0
			dilution ratios
			1000			10000			100000			1000000
day 13	plasmid	PCU1	0.0555556	0.1	0.0691176	0.0568182	0.0521739	0.0631579	0.0433333	0.0131868	0.0733945	0	0	0.00298507
		RP4	0	0	0	0	0	0	0	0	0	0	0	0
		R6K	0.037037	0.185714	0.0882353	0.0568182	0.0434783	0.0905263	0.0333333	0.0131868	0.0917431	0	0	0.000447761
		F'	0.574074	0.685714	0.647059	0.670455	0.269565	0.810526	0.516667	0.395604	0.651376	0.457143	0.396226	0.343284
		R388	0.000925926	0.000285714	0.000294118	0.000113636	0.000869565	0.000315789	0	6.59341e-05	2.75229e-05	0	0	0
	population	DH5alpha	0.037037	0.0285714	0.0588235	0.0227273	0.0173913	0.0526316	0	0.032967	0.0733945	0.0428571	0.0377358	0.0149254
			dilution ratios
			1000			10000			100000			1000000
day 15	plasmid	PCU1	0.0416667	0.0714286	0.110256	0.0628571	0.0820339	0.0835821	0.0666667	0.00530744	0.117015	0	0	0
		RP4	0	0	0	0	0	0	0	0	0	0	0	0
		R6K	0.0541667	0.0595238	0.0974359	0.0942857	0.0738983	0.0895522	0.056	0.0033657	0.0955224	0	0	0
		F'	0.6875	0.595238	0.576923	0.557143	0.433898	0.671642	0.466667	0.550162	0.561194	0.261538	0.42953	0.444737
		R388	0.000520833	0.000285714	0.000217949	0.000171429	0.00216949	0.000477612	0	2.589e-05	0	0	0	0
	population	DH5alpha	0.0104167	0.0119048	0.0512821	0.0571429	0.0169492	0.0149254	0.0166667	0.0194175	0.0746269	0.0461538	0.0604027	0.0394737

## Sheet: sheet 3
Table 3: the growth rates of the plasmid-free cells as well as the single-plasmid-carrying cells of strains Y, B and R (supplementary figure S4i)
		replicates
		1	2	3	4	5	6
plasmid free	strain X	1.19654	1.20466	1.23816	1.2293	1.2118	1.19834
	strain B	1.19577	1.19611	1.23435	1.19245	1.20056	1.20629
	strain R	1.00599	1.01498	1.04403	0.989358	0.919036	0.925711
plasmid carrying	strain X	1.19349	1.19881	1.2004	1.21036	1.20087	1.18272
	strain B	1.01412	1.04334	1.04294	1.0654	1.04568	1.0351
	strain R	0.97651	0.976811	0.942952	0.925644	0.95005	0.874087
Table 4: the conjugation efficiencies of the single plasmid among strains Y, B and R (supplementary figure S4j)
		donor
		X	B	R
recipient	X	3.08219e-11	2.40224e-11	3.83108e-11
		2.92368e-11	2.37822e-11	3.32432e-11
		2.99413e-11	2.58241e-11	3.38514e-11
	B	4.41176e-11	1.68177e-11	3.33059e-11
		4.15441e-11	1.69018e-11	2.83717e-11
		4.44853e-11	1.69018e-11	3.35526e-11
	R	8.50202e-11	6.82653e-11	5.53682e-11
		8.05668e-11	7.07143e-11	5.61668e-11
		7.32794e-11	6.18367e-11	6.6016e-11
Table 5: the growth burdens of the five conjugative plasmids in MG1655 cells (supplementary figure S5a)
		replicates
		1	2	3	4	5	6	7	8	9	10	11	12
plasmids	F'	1.09328	1.00596	0.948245	1.01058	1.05167	1.27793	1.17837	1.23646	1.24704	1.15182	1.14597	1.06162
	PCU1	1.07691	0.95199	0.953881	0.949415	0.912789	1.06958	1.01456	1.0718	1.083	1.08174	1.14851	1.11628
	R388	1.59031	1.39764	1.37288	1.57157	1.43112	1.55735	1.4454	1.34373	1.38587	1.37577	1.6425	1.57094
	R6K	1.146	1.00619	0.990836	1.04913	0.999046	1.22967	1.1182	1.13405	1.06737	1.02835	1.06822	1.18181
	RP4	2.95829	2.70175	2.42422	2.69968	2.595	2.74223	2.6359	2.3117	2.05996	2.3248	2.15939	2.5633
Table 6: the conjugation efficiencies of the five conjugative plasmids in MG1655 cells (supplementary figure S5b)
		replicates
		1	2	3
plasmids	F'	2.06388e-10	3.0018e-10	3.12391e-10
	PCU1	3.71901e-11	1.62037e-11	1.75439e-11
	R388	1.20346e-12	1.04725e-11	2e-11
	R6K	5.21159e-17	8.70448e-17	2.73224e-15
	RP4	5.6391e-15	5.39084e-14	3.10345e-13
